# Supplementary material for: Artificial intelligence and cognitive diagnosis based teaching resource recommendation algorithm
Source: PeerJ Comput Sci. 2023 Nov 9;9:e1594. doi: 10.7717/peerj-cs.1594 (PMC10703055; doi:10.7717/peerj-cs.1594)
Supplement: Supplemental Information 1 [file peerj-cs-09-1594-s001.zip]

Archive with 63 entries (50 files):
- code/
- code/build_linux.sh
- code/build_local.sh
- code/build_release.sh
- code/conftest.py
- code/custom_formatter.py
- code/custom_severity_calculator.py
- code/custom_strategy.py
- code/krr.py
- code/requirements.txt
- code/robusta_krr/
- code/robusta_krr/__init__.py
- code/robusta_krr/api/
- code/robusta_krr/api/formatters.py
- code/robusta_krr/api/models.py
- code/robusta_krr/api/strategies.py
- code/robusta_krr/core/
- code/robusta_krr/core/__init__.py
- code/robusta_krr/core/abstract/
- code/robusta_krr/core/abstract/formatters.py
- code/robusta_krr/core/abstract/strategies.py
- code/robusta_krr/core/integrations/
- code/robusta_krr/core/integrations/kubernetes.py
- code/robusta_krr/core/integrations/prometheus/
- code/robusta_krr/core/integrations/prometheus/__init__.py
- code/robusta_krr/core/integrations/prometheus/loader.py
- code/robusta_krr/core/integrations/prometheus/metrics/
- code/robusta_krr/core/integrations/prometheus/metrics/__init__.py
- code/robusta_krr/core/integrations/prometheus/metrics/base_filtered_metric.py
- code/robusta_krr/core/integrations/prometheus/metrics/base_metric.py
- code/robusta_krr/core/integrations/prometheus/metrics/cpu_metric.py
- code/robusta_krr/core/integrations/prometheus/metrics/memory_metric.py
- code/robusta_krr/core/integrations/prometheus/metrics_service/
- code/robusta_krr/core/integrations/prometheus/metrics_service/base_metric_service.py
- code/robusta_krr/core/integrations/prometheus/metrics_service/prometheus_metrics_service.py
- code/robusta_krr/core/integrations/prometheus/metrics_service/thanos_metrics_service.py
- code/robusta_krr/core/integrations/prometheus/metrics_service/victoria_metrics_service.py
- code/robusta_krr/core/models/
- code/robusta_krr/core/models/allocations.py
- code/robusta_krr/core/models/config.py
- code/robusta_krr/core/models/objects.py
- code/robusta_krr/core/models/result.py
- code/robusta_krr/core/models/severity.py
- code/robusta_krr/core/runner.py
- code/robusta_krr/formatters/
- code/robusta_krr/formatters/__init__.py
- code/robusta_krr/formatters/json.py
- code/robusta_krr/formatters/pprint.py
- code/robusta_krr/formatters/table.py
- code/robusta_krr/formatters/yaml.py
- code/robusta_krr/main.py
- code/robusta_krr/strategies/
- code/robusta_krr/strategies/__init__.py
- code/robusta_krr/strategies/simple.py
- code/robusta_krr/utils/
- code/robusta_krr/utils/configurable.py
- code/robusta_krr/utils/display_name.py
- code/robusta_krr/utils/logo.py
- code/robusta_krr/utils/progress_bar.py
- code/robusta_krr/utils/resource_units.py
- code/robusta_krr/utils/service_discovery.py
- code/robusta_krr/utils/version.py
- code/test_krr.py
