# Supplementary material for: Artificial intelligence and cognitive diagnosis based teaching resource recommendation algorithm
Source: PeerJ Comput Sci. 2023 Nov 9;9:e1594. doi: 10.7717/peerj-cs.1594 (PMC10703055; doi:10.7717/peerj-cs.1594)
Supplement: Supplemental Information 1 [file peerj-cs-09-1594-s001.zip › code/build_local.sh]

# Remove old build
rm -rf build
rm -rf dist

# Active venv
source .venv/bin/activate
pip install -r requirements.txt
pip install pyinstaller

# Build
pyinstaller krr.py
cd dist
zip -r "krr-macos-v1.1.0.zip" krr
