# Supplementary material for: Artificial intelligence and cognitive diagnosis based teaching resource recommendation algorithm
Source: PeerJ Comput Sci. 2023 Nov 9;9:e1594. doi: 10.7717/peerj-cs.1594 (PMC10703055; doi:10.7717/peerj-cs.1594)
Supplement: Supplemental Information 1 [file peerj-cs-09-1594-s001.zip › code/build_release.sh]

docker buildx build \
  --build-arg BUILDKIT_INLINE_CACHE=1 \
  --platform linux/arm64,linux/amd64 \
  --tag us-central1-docker.pkg.dev/genuine-flight-317411/devel/krr:${TAG} \
  --push \
  .
