# Supplementary material for: Artificial intelligence and cognitive diagnosis based teaching resource recommendation algorithm
Source: PeerJ Comput Sci. 2023 Nov 9;9:e1594. doi: 10.7717/peerj-cs.1594 (PMC10703055; doi:10.7717/peerj-cs.1594)
Supplement: Supplemental Information 1 [file peerj-cs-09-1594-s001.zip › code/conftest.py]

import random
from datetime import datetime, timedelta
from unittest.mock import AsyncMock, PropertyMock, patch

import numpy as np
import pytest

from robusta_krr.api.models import K8sObjectData, PodData, ResourceAllocations, ResourceHistoryData

TEST_OBJECT = K8sObjectData(
    cluster="mock-cluster",
    name="mock-object-1",
    container="mock-container-1",
    pods=[
        PodData(name="mock-pod-1", deleted=False),
        PodData(name="mock-pod-2", deleted=False),
        PodData(name="mock-pod-3", deleted=True),
    ],
    namespace="default",
    kind="Deployment",
    allocations=ResourceAllocations(
        requests={"cpu": 1, "memory": 1},  # type: ignore
        limits={"cpu": 2, "memory": 2},  # type: ignore
    ),
)


@pytest.fixture(autouse=True, scope="session")
def mock_list_clusters():
    with patch(
        "robusta_krr.core.integrations.kubernetes.KubernetesLoader.list_clusters",
        new=AsyncMock(return_value=[TEST_OBJECT.cluster]),
    ):
        yield


@pytest.fixture(autouse=True, scope="session")
def mock_list_scannable_objects():
    with patch(
        "robusta_krr.core.integrations.kubernetes.KubernetesLoader.list_scannable_objects",
        new=AsyncMock(return_value=[TEST_OBJECT]),
    ):
        yield


@pytest.fixture(autouse=True, scope="session")
def mock_load_kubeconfig():
    with patch("robusta_krr.core.models.config.Config.load_kubeconfig", return_value=None):
        yield


@pytest.fixture(autouse=True, scope="session")
def mock_prometheus_loader():
    now = datetime.now()
    start = now - timedelta(hours=1)
    now_ts, start_ts = now.timestamp(), start.timestamp()
    metric_points_data = np.array([(t, random.randrange(0, 100)) for t in np.linspace(start_ts, now_ts, 3600)])

    with patch(
        "robusta_krr.core.integrations.prometheus.loader.MetricsLoader.gather_data",
        new=AsyncMock(
            return_value=ResourceHistoryData(
                data={pod.name: metric_points_data for pod in TEST_OBJECT.pods},
                metric={  # type: ignore
                    "query": f"example_promql_metric{{pod_name=~\"{'|'.join(pod.name for pod in TEST_OBJECT.pods)}\"}}",
                    "start_time": start,
                    "end_time": now,
                    "step": "30s",
                },
            )
        ),
    ) as mock_prometheus_loader:
        mock_prometheus_loader
        yield


@pytest.fixture(autouse=True, scope="session")
def mock_prometheus_init():
    with patch("robusta_krr.core.integrations.prometheus.loader.MetricsLoader.__init__", return_value=None):
        yield
