# Supplementary material for: Artificial intelligence and cognitive diagnosis based teaching resource recommendation algorithm
Source: PeerJ Comput Sci. 2023 Nov 9;9:e1594. doi: 10.7717/peerj-cs.1594 (PMC10703055; doi:10.7717/peerj-cs.1594)
Supplement: Supplemental Information 1 [file peerj-cs-09-1594-s001.zip › code/requirements.txt]

about-time==4.2.1	python_version >= "3.9" and python_version < "3.12"
alive-progress==3.1.2	python_version >= "3.9" and python_version < "3.12"
cachetools==5.3.0	python_version >= "3.9" and python_version < "3.12"
certifi==2022.12.7	python_version >= "3.9" and python_version < "3.12"
charset-normalizer==3.0.1	python_version >= "3.9" and python_version < "3.12"
click==8.1.3	python_version >= "3.9" and python_version < "3.12"
colorama==0.4.6	python_version >= "3.9" and python_version < "3.12"
commonmark==0.9.1	python_version >= "3.9" and python_version < "3.12"
contourpy==1.0.7	python_version >= "3.9" and python_version < "3.12"
cycler==0.11.0	python_version >= "3.9" and python_version < "3.12"
dateparser==1.1.7	python_version >= "3.9" and python_version < "3.12"
fonttools==4.39.0	python_version >= "3.9" and python_version < "3.12"
google-auth==2.16.2	python_version >= "3.9" and python_version < "3.12"
grapheme==0.6.0	python_version >= "3.9" and python_version < "3.12"
httmock==1.4.0	python_version >= "3.9" and python_version < "3.12"
idna==3.4	python_version >= "3.9" and python_version < "3.12"
importlib-resources==5.12.0	python_version >= "3.9" and python_version < "3.10"
kiwisolver==1.4.4	python_version >= "3.9" and python_version < "3.12"
kubernetes==26.1.0	python_version >= "3.9" and python_version < "3.12"
matplotlib==3.7.1	python_version >= "3.9" and python_version < "3.12"
numpy==1.24.2	python_version >= "3.9" and python_version < "3.12"
oauthlib==3.2.2	python_version >= "3.9" and python_version < "3.12"
packaging==23.0	python_version >= "3.9" and python_version < "3.12"
pandas==1.5.3	python_version >= "3.9" and python_version < "3.12"
pillow==9.4.0	python_version >= "3.9" and python_version < "3.12"
prometheus-api-client==0.5.3	python_version >= "3.9" and python_version < "3.12"
pyasn1-modules==0.2.8	python_version >= "3.9" and python_version < "3.12"
pyasn1==0.4.8	python_version >= "3.9" and python_version < "3.12"
pydantic==1.10.7	python_version >= "3.9" and python_version < "3.12"
pygments==2.14.0	python_version >= "3.9" and python_version < "3.12"
pyparsing==3.0.9	python_version >= "3.9" and python_version < "3.12"
python-dateutil==2.8.2	python_version >= "3.9" and python_version < "3.12"
pytz-deprecation-shim==0.1.0.post0	python_version >= "3.9" and python_version < "3.12"
pytz==2022.7.1	python_version >= "3.9" and python_version < "3.12"
pyyaml==6.0	python_version >= "3.9" and python_version < "3.12"
regex==2022.10.31	python_version >= "3.9" and python_version < "3.12"
requests-oauthlib==1.3.1	python_version >= "3.9" and python_version < "3.12"
requests==2.28.2	python_version >= "3.9" and python_version < "3.12"
rich==12.6.0	python_version >= "3.9" and python_version < "3.12"
rsa==4.9	python_version >= "3.9" and python_version < "3.12"
setuptools==67.4.0	python_version >= "3.9" and python_version < "3.12"
shellingham==1.5.0.post1	python_version >= "3.9" and python_version < "3.12"
six==1.16.0	python_version >= "3.9" and python_version < "3.12"
typer[all]==0.7.0	python_version >= "3.9" and python_version < "3.12"
typing-extensions==4.5.0	python_version >= "3.9" and python_version < "3.12"
tzdata==2022.7	python_version >= "3.9" and python_version < "3.12"
tzlocal==4.2	python_version >= "3.9" and python_version < "3.12"
urllib3==1.26.14	python_version >= "3.9" and python_version < "3.12"
websocket-client==1.5.1	python_version >= "3.9" and python_version < "3.12"
zipp==3.15.0	python_version >= "3.9" and python_version < "3.10"
