# Supplementary material for: Artificial intelligence and cognitive diagnosis based teaching resource recommendation algorithm
Source: PeerJ Comput Sci. 2023 Nov 9;9:e1594. doi: 10.7717/peerj-cs.1594 (PMC10703055; doi:10.7717/peerj-cs.1594)
Supplement: Supplemental Information 1 [file peerj-cs-09-1594-s001.zip › code/robusta_krr/__init__.py]

from .main import run

__version__ = "1.3.0-dev"
__all__ = ["run", "__version__"]
