# Supplementary material for: Artificial intelligence and cognitive diagnosis based teaching resource recommendation algorithm
Source: PeerJ Comput Sci. 2023 Nov 9;9:e1594. doi: 10.7717/peerj-cs.1594 (PMC10703055; doi:10.7717/peerj-cs.1594)
Supplement: Supplemental Information 1 [file peerj-cs-09-1594-s001.zip › code/robusta_krr/api/models.py]

from robusta_krr.core.abstract.strategies import HistoryData, ResourceHistoryData, ResourceRecommendation, RunResult
from robusta_krr.core.models.allocations import RecommendationValue, ResourceAllocations, ResourceType
from robusta_krr.core.models.objects import K8sObjectData, PodData
from robusta_krr.core.models.result import ResourceScan, Result
from robusta_krr.core.models.severity import Severity, register_severity_calculator

__all__ = [
    "ResourceType",
    "ResourceAllocations",
    "RecommendationValue",
    "K8sObjectData",
    "PodData",
    "Result",
    "Severity",
    "register_severity_calculator",
    "ResourceScan",
    "ResourceRecommendation",
    "HistoryData",
    "ResourceHistoryData",
    "RunResult",
]
