# Supplementary material for: Artificial intelligence and cognitive diagnosis based teaching resource recommendation algorithm
Source: PeerJ Comput Sci. 2023 Nov 9;9:e1594. doi: 10.7717/peerj-cs.1594 (PMC10703055; doi:10.7717/peerj-cs.1594)
Supplement: Supplemental Information 1 [file peerj-cs-09-1594-s001.zip › code/robusta_krr/core/integrations/kubernetes.py]

import asyncio
from concurrent.futures import ThreadPoolExecutor
import itertools
import os
from typing import Optional, Union

from kubernetes import client, config  # type: ignore
from kubernetes.client.models import (
    V1Container,
    V1DaemonSet,
    V1DaemonSetList,
    V1Deployment,
    V1DeploymentList,
    V1JobList,
    V1LabelSelector,
    V1PodList,
    V1StatefulSet,
    V1StatefulSetList,
)

from robusta_krr.core.models.objects import K8sObjectData, PodData
from robusta_krr.core.models.result import ResourceAllocations
from robusta_krr.utils.configurable import Configurable


class ClusterLoader(Configurable):
    def __init__(self, cluster: Optional[str], *args, **kwargs):
        super().__init__(*args, **kwargs)

        self.cluster = cluster
        # This executor will be running requests to Kubernetes API
        self.executor = ThreadPoolExecutor(self.config.max_workers)
        self.api_client = (
            config.new_client_from_config(context=cluster, config_file=self.config.kubeconfig)
            if cluster is not None
            else None
        )
        self.apps = client.AppsV1Api(api_client=self.api_client)
        self.batch = client.BatchV1Api(api_client=self.api_client)
        self.core = client.CoreV1Api(api_client=self.api_client)

    async def list_scannable_objects(self) -> list[K8sObjectData]:
        """List all scannable objects.

        Returns:
            A list of scannable objects.
        """

        self.info(f"Listing scannable objects in {self.cluster}")
        self.debug(f"Namespaces: {self.config.namespaces}")

        try:
            objects_tuple = await asyncio.gather(
                self._list_deployments(),
                self._list_all_statefulsets(),
                self._list_all_daemon_set(),
                self._list_all_jobs(),
            )
        except Exception as e:
            self.error(f"Error trying to list pods in cluster {self.cluster}: {e}")
            self.debug_exception()
            return []

        objects = itertools.chain(*objects_tuple)
        if self.config.namespaces == "*":
            # NOTE: We are not scanning kube-system namespace by default
            result = [obj for obj in objects if obj.namespace != "kube-system"]
        else:
            result = [obj for obj in objects if obj.namespace in self.config.namespaces]

        namespaces = {obj.namespace for obj in result}
        self.info(f"Found {len(result)} objects across {len(namespaces)} namespaces in {self.cluster}")

        return result

    @staticmethod
    def _get_match_expression_filter(expression) -> str:
        if expression.operator.lower() == "exists":
            return expression.key
        elif expression.operator.lower() == "doesnotexist":
            return f"!{expression.key}"

        values = ",".join(expression.values)
        return f"{expression.key} {expression.operator} ({values})"

    @staticmethod
    def _build_selector_query(selector: V1LabelSelector) -> Union[str, None]:
        label_filters = [f"{label[0]}={label[1]}" for label in selector.match_labels.items()]

        if selector.match_expressions is not None:
            label_filters.extend(
                [ClusterLoader._get_match_expression_filter(expression) for expression in selector.match_expressions]
            )

        return ",".join(label_filters)

    async def __list_pods(self, resource: Union[V1Deployment, V1DaemonSet, V1StatefulSet]) -> list[PodData]:
        selector = self._build_selector_query(resource.spec.selector)
        if selector is None:
            return []

        loop = asyncio.get_running_loop()
        ret: V1PodList = await loop.run_in_executor(
            self.executor,
            lambda: self.core.list_namespaced_pod(namespace=resource.metadata.namespace, label_selector=selector),
        )
        return [PodData(name=pod.metadata.name, deleted=False) for pod in ret.items]

    async def __build_obj(
        self, item: Union[V1Deployment, V1DaemonSet, V1StatefulSet], container: V1Container
    ) -> K8sObjectData:
        return K8sObjectData(
            cluster=self.cluster,
            namespace=item.metadata.namespace,
            name=item.metadata.name,
            kind=item.__class__.__name__[2:],
            container=container.name,
            allocations=ResourceAllocations.from_container(container),
            pods=await self.__list_pods(item),
        )

    async def _list_deployments(self) -> list[K8sObjectData]:
        self.debug(f"Listing deployments in {self.cluster}")
        loop = asyncio.get_running_loop()
        ret: V1DeploymentList = await loop.run_in_executor(
            self.executor, lambda: self.apps.list_deployment_for_all_namespaces(watch=False)
        )
        self.debug(f"Found {len(ret.items)} deployments in {self.cluster}")

        return await asyncio.gather(
            *[
                self.__build_obj(item, container)
                for item in ret.items
                for container in item.spec.template.spec.containers
            ]
        )

    async def _list_all_statefulsets(self) -> list[K8sObjectData]:
        self.debug(f"Listing statefulsets in {self.cluster}")
        loop = asyncio.get_running_loop()
        ret: V1StatefulSetList = await loop.run_in_executor(
            self.executor, lambda: self.apps.list_stateful_set_for_all_namespaces(watch=False)
        )
        self.debug(f"Found {len(ret.items)} statefulsets in {self.cluster}")

        return await asyncio.gather(
            *[
                self.__build_obj(item, container)
                for item in ret.items
                for container in item.spec.template.spec.containers
            ]
        )

    async def _list_all_daemon_set(self) -> list[K8sObjectData]:
        self.debug(f"Listing daemonsets in {self.cluster}")
        loop = asyncio.get_running_loop()
        ret: V1DaemonSetList = await loop.run_in_executor(
            self.executor, lambda: self.apps.list_daemon_set_for_all_namespaces(watch=False)
        )
        self.debug(f"Found {len(ret.items)} daemonsets in {self.cluster}")

        return await asyncio.gather(
            *[
                self.__build_obj(item, container)
                for item in ret.items
                for container in item.spec.template.spec.containers
            ]
        )

    async def _list_all_jobs(self) -> list[K8sObjectData]:
        self.debug(f"Listing jobs in {self.cluster}")
        loop = asyncio.get_running_loop()
        ret: V1JobList = await loop.run_in_executor(
            self.executor, lambda: self.batch.list_job_for_all_namespaces(watch=False)
        )
        self.debug(f"Found {len(ret.items)} jobs in {self.cluster}")

        return await asyncio.gather(
            *[
                self.__build_obj(item, container)
                for item in ret.items
                for container in item.spec.template.spec.containers
            ]
        )

    async def _list_pods(self) -> list[K8sObjectData]:
        """For future use, not supported yet."""

        self.debug(f"Listing pods in {self.cluster}")
        loop = asyncio.get_running_loop()
        ret: V1PodList = await loop.run_in_executor(
            self.executor, lambda: self.apps.list_pod_for_all_namespaces(watch=False)
        )
        self.debug(f"Found {len(ret.items)} pods in {self.cluster}")

        return await asyncio.gather(
            *[self.__build_obj(item, container) for item in ret.items for container in item.spec.containers]
        )


class KubernetesLoader(Configurable):
    async def list_clusters(self) -> Optional[list[str]]:
        """List all clusters.

        Returns:
            A list of clusters.
        """

        if self.config.inside_cluster:
            self.debug("Working inside the cluster")
            return None

        try:
            contexts, current_context = config.list_kube_config_contexts()
        except config.ConfigException:
            if self.config.clusters is not None and self.config.clusters != "*":
                self.warning("Could not load context from kubeconfig.")
                self.warning(f"Falling back to clusters from CLI: {self.config.clusters}")
                return self.config.clusters
            else:
                self.error(
                    "Could not load context from kubeconfig. "
                    "Please check your kubeconfig file or pass -c flag with the context name."
                )
            return None

        self.debug(f"Found {len(contexts)} clusters: {', '.join([context['name'] for context in contexts])}")
        self.debug(f"Current cluster: {current_context['name']}")

        self.debug(f"Configured clusters: {self.config.clusters}")

        # None, empty means current cluster
        if not self.config.clusters:
            return [current_context["name"]]

        # * means all clusters
        if self.config.clusters == "*":
            return [context["name"] for context in contexts]

        return [context["name"] for context in contexts if context["name"] in self.config.clusters]

    def _try_create_cluster_loader(self, cluster: Optional[str]) -> Optional[ClusterLoader]:
        try:
            return ClusterLoader(cluster=cluster, config=self.config)
        except Exception as e:
            self.error(f"Could not load cluster {cluster} and will skip it: {e}")
            return None

    async def list_scannable_objects(self, clusters: Optional[list[str]]) -> list[K8sObjectData]:
        """List all scannable objects.

        Returns:
            A list of scannable objects.
        """

        if clusters is None:
            _cluster_loaders = [self._try_create_cluster_loader(None)]
        else:
            _cluster_loaders = [self._try_create_cluster_loader(cluster) for cluster in clusters]

        cluster_loaders = [cl for cl in _cluster_loaders if cl is not None]
        if cluster_loaders == []:
            self.error("Could not load any cluster.")
            return []

        objects = await asyncio.gather(*[cluster_loader.list_scannable_objects() for cluster_loader in cluster_loaders])
        return list(itertools.chain(*objects))
