# Supplementary material for: Artificial intelligence and cognitive diagnosis based teaching resource recommendation algorithm
Source: PeerJ Comput Sci. 2023 Nov 9;9:e1594. doi: 10.7717/peerj-cs.1594 (PMC10703055; doi:10.7717/peerj-cs.1594)
Supplement: Supplemental Information 1 [file peerj-cs-09-1594-s001.zip › code/robusta_krr/core/integrations/prometheus/metrics/cpu_metric.py]

from robusta_krr.core.models.allocations import ResourceType
from robusta_krr.core.models.objects import K8sObjectData

from .base_filtered_metric import BaseFilteredMetricLoader
from .base_metric import bind_metric


@bind_metric(ResourceType.CPU)
class CPUMetricLoader(BaseFilteredMetricLoader):
    def get_query(self, object: K8sObjectData) -> str:
        pods_selector = "|".join(pod.name for pod in object.pods)
        cluster_label = self.get_prometheus_cluster_label()
        return (
            "sum(irate(container_cpu_usage_seconds_total{"
            f'namespace="{object.namespace}", '
            f'pod=~"{pods_selector}", '
            f'container="{object.container}"'
            f"{cluster_label}"
            "}[5m])) by (container, pod, job)"
        )
