# Supplementary material for: Artificial intelligence and cognitive diagnosis based teaching resource recommendation algorithm
Source: PeerJ Comput Sci. 2023 Nov 9;9:e1594. doi: 10.7717/peerj-cs.1594 (PMC10703055; doi:10.7717/peerj-cs.1594)
Supplement: Supplemental Information 1 [file peerj-cs-09-1594-s001.zip › code/robusta_krr/core/integrations/prometheus/metrics_service/base_metric_service.py]

import abc
from concurrent.futures import ThreadPoolExecutor
import datetime
from typing import List, Optional

from kubernetes.client.api_client import ApiClient

from robusta_krr.core.abstract.strategies import ResourceHistoryData
from robusta_krr.core.models.config import Config
from robusta_krr.core.models.objects import K8sObjectData
from robusta_krr.core.models.result import ResourceType
from robusta_krr.utils.configurable import Configurable


class MetricsNotFound(Exception):
    """
    An exception raised when Metrics service is not found.
    """

    pass


class MetricsService(Configurable, abc.ABC):
    def __init__(
        self,
        config: Config,
        api_client: Optional[ApiClient] = None,
        cluster: Optional[str] = None,
        executor: Optional[ThreadPoolExecutor] = None,
    ) -> None:
        super().__init__(config=config)
        self.api_client = api_client
        self.cluster = cluster or "default"
        self.executor = executor

    @abc.abstractmethod
    def check_connection(self):
        ...

    def name(self) -> str:
        classname = self.__class__.__name__
        return classname.replace("MetricsService", "") if classname != MetricsService.__name__ else classname

    @abc.abstractmethod
    async def get_cluster_names(self) -> Optional[List[str]]:
        ...

    @abc.abstractmethod
    async def gather_data(
        self,
        object: K8sObjectData,
        resource: ResourceType,
        period: datetime.timedelta,
        *,
        step: datetime.timedelta = datetime.timedelta(minutes=30),
    ) -> ResourceHistoryData:
        ...
