# Supplementary material for: Artificial intelligence and cognitive diagnosis based teaching resource recommendation algorithm
Source: PeerJ Comput Sci. 2023 Nov 9;9:e1594. doi: 10.7717/peerj-cs.1594 (PMC10703055; doi:10.7717/peerj-cs.1594)
Supplement: Supplemental Information 1 [file peerj-cs-09-1594-s001.zip › code/robusta_krr/formatters/yaml.py]

import json

import yaml as yaml_module

from robusta_krr.core.abstract import formatters
from robusta_krr.core.models.result import Result


@formatters.register()
def yaml(result: Result) -> str:
    return yaml_module.dump(json.loads(result.json()), sort_keys=False)
