# Supplementary material for: Artificial intelligence and cognitive diagnosis based teaching resource recommendation algorithm
Source: PeerJ Comput Sci. 2023 Nov 9;9:e1594. doi: 10.7717/peerj-cs.1594 (PMC10703055; doi:10.7717/peerj-cs.1594)
Supplement: Supplemental Information 1 [file peerj-cs-09-1594-s001.zip › code/robusta_krr/utils/logo.py]

ASCII_LOGO = r"""
[bold magenta]
 _____       _               _          _  _______  _____
|  __ \     | |             | |        | |/ /  __ \|  __ \
| |__) |___ | |__  _   _ ___| |_ __ _  | ' /| |__) | |__) |
|  _  // _ \| '_ \| | | / __| __/ _` | |  < |  _  /|  _  /
| | \ \ (_) | |_) | |_| \__ \ || (_| | | . \| | \ \| | \ \
|_|  \_\___/|_.__/ \__,_|___/\__\__,_| |_|\_\_|  \_\_|  \_\
[/bold magenta]

"""
